# Supplementary material for: A review of the microgastropod genus Systenostoma Bavay & Dautzenberg, 1908 and a new subterranean species from China (Gastropoda, Pulmonata, Hypselostomatidae)
Source: Zookeys. 2014 May 20;(410):23–40. doi: 10.3897/zookeys.410.7488 (PMC4042706; doi:10.3897/zookeys.410.7488)
Supplement: XML Treatment for Angustopila [file zookeys.410.7488-treatment1.xml]

<!DOCTYPE tp:taxon-treatment
  PUBLIC "-//TaxonX//DTD Taxonomic Treatment Publishing DTD v0 20100105//EN" "tax-treatment-NSO.dtd">
<tp:taxon-treatment xmlns:tp="http://www.plazi.org/taxpub"><tp:treatment-meta><mixed-citation publication-type="journal"><person-group><name><surname>Jochum</surname><given-names>Adrienne</given-names></name><name><surname>Slapnik</surname><given-names>Rajko</given-names></name><name><surname>Kampschulte</surname><given-names>Marian</given-names></name><name><surname>Martels</surname><given-names>Gunhild</given-names></name><name><surname>Heneka</surname><given-names>Markus</given-names></name><name><surname>Páll-Gergely</surname><given-names>Barna</given-names></name></person-group><article-title>A review of the microgastropod genus <italic>Systenostoma</italic> Bavay &amp; Dautzenberg, 1908 and a new subterranean species from China (Gastropoda, Pulmonata, Hypselostomatidae)</article-title><source>Zookeys</source><day>20</day><month>5</month><year>2014</year><volume>2014</volume><issue>410</issue><fpage>23</fpage><lpage>40</lpage><pub-id pub-id-type="doi">10.3897/zookeys.410.7488</pub-id></mixed-citation></tp:treatment-meta><tp:nomenclature><label>Genus</label><tp:taxon-name>
                            <tp:taxon-name-part taxon-name-part-type="genus">Angustopila</tp:taxon-name-part>
                            <object-id xmlns:xlink="http://www.w3.org/1999/xlink" content-type="zoobank" xlink:type="simple">http://zoobank.org/2DD2207C-8C0E-46F0-A1D3-12F480F105BD</object-id>
                            <object-id xmlns:xlink="http://www.w3.org/1999/xlink" xlink:type="simple">http://species-id.net/wiki/Angustopila</object-id>
                        </tp:taxon-name><tp:taxon-authority>Jochum, Slapnik &amp; Páll-Gergely</tp:taxon-authority><tp:taxon-status xmlns:xlink="http://www.w3.org/1999/xlink" xlink:type="simple">gen. n.</tp:taxon-status></tp:nomenclature><tp:treatment-sec sec-type="Type species"><title>Type species.</title><p><italic><tp:taxon-name>Systenostoma tamlod</tp:taxon-name></italic> Panha &amp; Burch, 1999.</p></tp:treatment-sec><tp:treatment-sec sec-type="Diagnosis"><title>Diagnosis.</title><p><italic><tp:taxon-name>Angustopila</tp:taxon-name></italic> gen. n. is characterized by a very small, smooth, conical shell with regular, moderately increasing whorls. The body whorl sometimes extends beyond the penultimate whorl in profile. The sculpture of the protoconch is usually ornamented by spiral and radial lines resulting in a powdery, reticulated surface. The protoconch is slightly recessed into the second whorl. Aperture slightly or not adnate, with usually one or two denticles, peristome slightly reflexed.</p></tp:treatment-sec><tp:treatment-sec sec-type="Etymology"><title>Etymology.</title><p>The name derives from the combination of the Latin angustus (= narrow) and pila (= pillar, column). Gender: feminine.</p><!--PageBreak--></tp:treatment-sec><tp:treatment-sec sec-type="Remarks"><title>Remarks.</title><p><italic><tp:taxon-name>Angustopila</tp:taxon-name></italic> gen. n. differs from <italic><tp:taxon-name>Tonkinospira</tp:taxon-name></italic> nom. n. (former Vietnamese <italic><tp:taxon-name>Systenostoma</tp:taxon-name></italic>) by smaller shell size, more elevated spire, slightly reflexed apertural rim and general dentition present within the aperture. <italic><tp:taxon-name>Acinolaemus</tp:taxon-name></italic> usually has more teeth and a turban-like shell. <italic><tp:taxon-name>Krobylos</tp:taxon-name></italic> species have angulated whorls, lack spiral lines on the shell and possess a relatively large, toothless, adnate aperture.</p></tp:treatment-sec><tp:treatment-sec sec-type="Distribution"><title>Distribution.</title><p>The genus is known from Thailand and Malaysia. The Chinese <italic><tp:taxon-name>Angustopila huoyani</tp:taxon-name></italic> sp n. is located very distant, almost 1500 km from the northern Thai localities.</p></tp:treatment-sec></tp:taxon-treatment>
