# Supplementary material for: A review of the microgastropod genus Systenostoma Bavay & Dautzenberg, 1908 and a new subterranean species from China (Gastropoda, Pulmonata, Hypselostomatidae)
Source: Zookeys. 2014 May 20;(410):23–40. doi: 10.3897/zookeys.410.7488 (PMC4042706; doi:10.3897/zookeys.410.7488)
Supplement: XML Treatment for Angustopila huoyani [file zookeys.410.7488-treatment2.xml]

<!DOCTYPE tp:taxon-treatment
  PUBLIC "-//TaxonX//DTD Taxonomic Treatment Publishing DTD v0 20100105//EN" "tax-treatment-NSO.dtd">
<tp:taxon-treatment xmlns:tp="http://www.plazi.org/taxpub"><tp:treatment-meta><mixed-citation publication-type="journal"><person-group><name><surname>Jochum</surname><given-names>Adrienne</given-names></name><name><surname>Slapnik</surname><given-names>Rajko</given-names></name><name><surname>Kampschulte</surname><given-names>Marian</given-names></name><name><surname>Martels</surname><given-names>Gunhild</given-names></name><name><surname>Heneka</surname><given-names>Markus</given-names></name><name><surname>Páll-Gergely</surname><given-names>Barna</given-names></name></person-group><article-title>A review of the microgastropod genus <italic>Systenostoma</italic> Bavay &amp; Dautzenberg, 1908 and a new subterranean species from China (Gastropoda, Pulmonata, Hypselostomatidae)</article-title><source>Zookeys</source><day>20</day><month>5</month><year>2014</year><volume>2014</volume><issue>410</issue><fpage>23</fpage><lpage>40</lpage><pub-id pub-id-type="doi">10.3897/zookeys.410.7488</pub-id></mixed-citation></tp:treatment-meta><tp:nomenclature><tp:taxon-name>
                            <tp:taxon-name-part taxon-name-part-type="genus">Angustopila</tp:taxon-name-part>
                            <tp:taxon-name-part taxon-name-part-type="species">huoyani</tp:taxon-name-part>
                            <object-id xmlns:xlink="http://www.w3.org/1999/xlink" content-type="zoobank" xlink:type="simple">http://zoobank.org/2101F700-9723-422F-B70B-F8D0C2D20345</object-id>
                            <object-id xmlns:xlink="http://www.w3.org/1999/xlink" xlink:type="simple">http://species-id.net/wiki/Angustopila_huoyani</object-id>
                        </tp:taxon-name><tp:taxon-authority>Jochum, Slapnik &amp; Páll-Gergely</tp:taxon-authority><tp:taxon-status xmlns:xlink="http://www.w3.org/1999/xlink" xlink:type="simple">sp. n.</tp:taxon-status><xref ref-type="fig" rid="F5">Figure 4</xref><xref ref-type="fig" rid="F6">–5</xref><xref ref-type="fig" rid="F1">, Video 1</xref></tp:nomenclature><tp:treatment-sec sec-type="Type material"><title>Type material.</title><p>China, Hunan, Longshan (龙山县), Huoyan (火焰), Feihu Dong (飞虎洞), (<named-content xmlns:xlink="http://www.w3.org/1999/xlink" content-type="dwc:verbatimCoordinates" xlink:type="simple">29°12.53'N, 109°18.37'E</named-content>, 550 m alt.), soil, leg. Verovnik, 13.04.1997, MCSMNH 50312/1 (holotype), MCSMNH 50312/2–9 (8 paratypes).</p></tp:treatment-sec><tp:treatment-sec sec-type="Diagnosis"><title>Diagnosis.</title><p>A tiny, thin-shelled conical snail with very deep and narrow umbilicus, 5 shouldered whorls and two apertural denticles (parietal and palatal).</p></tp:treatment-sec><tp:treatment-sec sec-type="Description"><title>Description.</title><p>Shell thin, greyish white, semi opaque; conical, widest at its base, with a homogeneous powdery superficial texture and regularly increasing, shouldered whorls separated by deep suture; smooth with no notable spiral or radial sculpture. It is characterized by very fine irregular axial lamellae and reticulating microgranules <!--PageBreak-->producing the powdery superficial texture; protoconch shows reticulating granules and recognisable radial lines only at the upper part of the first whorl; aperture semi-circular, slightly oblique from ventral view; peristome very slightly thickened and reflexed; parietal callus adnate (attached to the penultimate whorl); aperture with two well-developed but short denticles, one on the parietal and the other on the palatal side; umbilicus very deep and narrow.</p><fig id="F1" position="float" orientation="portrait"><label>Video 1.</label><caption><p>Micro-CT Video of <italic><tp:taxon-name>Angustopila huoyani</tp:taxon-name></italic> sp. n. Video: Markus Heneka. <ext-link xmlns:xlink="http://www.w3.org/1999/xlink" ext-link-type="uri" xlink:href="http://www.pensoft.net/J_FILES/1/articles/7488/Jochum_Video_1.avi" xlink:type="simple">http://www.pensoft.net/J_FILES/1/articles/7488/Jochum_Video_1.avi</ext-link></p></caption><media xmlns:xlink="http://www.w3.org/1999/xlink" xlink:href="zookeys-410-023-v001.avi" mimetype="avi file" mime-subtype="avi" position="float" orientation="portrait" xlink:type="simple"/></fig></tp:treatment-sec><tp:treatment-sec sec-type="Measurements"><title>Measurements.</title><p>See <xref ref-type="table" rid="T1">Table 1</xref>.</p><table-wrap id="T1" position="float" orientation="portrait"><label>Table 1.</label><caption><p>Shell measurements (mm) for <italic><tp:taxon-name>Angustopila huoyani</tp:taxon-name></italic> sp. n. from the type locality. SH - shell height, SW - shell width, AH - aperture height, AW - aperture width, SW/SH×100 - shell width shared with shell height and multiplied 100, AW/AH×100 – aperture width shared with aperture height and multiplied 100).</p></caption><table><tbody><tr><th rowspan="1" colspan="1">SH</th><th rowspan="1" colspan="1">SW</th><th rowspan="1" colspan="1">AH</th><th rowspan="1" colspan="1">AW</th><th rowspan="1" colspan="1">SW/SH×100</th><th rowspan="1" colspan="1">AW/AH×100</th><th rowspan="1" colspan="1">specimen</th></tr><tr><td rowspan="1" colspan="1">1.09</td><td rowspan="1" colspan="1">0.87</td><td rowspan="1" colspan="1">0.33</td><td rowspan="1" colspan="1">0.43</td><td rowspan="1" colspan="1">80</td><td rowspan="1" colspan="1">133.33</td><td rowspan="1" colspan="1">Holotype</td></tr><tr><td rowspan="1" colspan="1">1.13</td><td rowspan="1" colspan="1">0.91</td><td rowspan="1" colspan="1">0.41</td><td rowspan="1" colspan="1">0.43</td><td rowspan="1" colspan="1">80.77</td><td rowspan="1" colspan="1">105.26</td><td rowspan="1" colspan="1">Paratype</td></tr><tr><td rowspan="1" colspan="1">1.09</td><td rowspan="1" colspan="1">0.89</td><td rowspan="1" colspan="1">0.35</td><td rowspan="1" colspan="1">0.41</td><td rowspan="1" colspan="1">82</td><td rowspan="1" colspan="1">118.75</td><td rowspan="1" colspan="1">Paratype</td></tr><tr><td rowspan="1" colspan="1">1.13</td><td rowspan="1" colspan="1">0.91</td><td rowspan="1" colspan="1">0.39</td><td rowspan="1" colspan="1">0.41</td><td rowspan="1" colspan="1">80.77</td><td rowspan="1" colspan="1">105.55</td><td rowspan="1" colspan="1">Paratype</td></tr><tr><td rowspan="1" colspan="1">1.20</td><td rowspan="1" colspan="1">0.96</td><td rowspan="1" colspan="1">0.43</td><td rowspan="1" colspan="1">0.43</td><td rowspan="1" colspan="1">80</td><td rowspan="1" colspan="1">100</td><td rowspan="1" colspan="1">Paratype</td></tr><tr><td rowspan="1" colspan="1">1.22</td><td rowspan="1" colspan="1">41641</td><td rowspan="1" colspan="1">0.39</td><td rowspan="1" colspan="1">0.46</td><td rowspan="1" colspan="1">83.93</td><td rowspan="1" colspan="1">116.66</td><td rowspan="1" colspan="1">Paratype</td></tr><tr><td rowspan="1" colspan="1">1.09</td><td rowspan="1" colspan="1">0.89</td><td rowspan="1" colspan="1">0.35</td><td rowspan="1" colspan="1">0.39</td><td rowspan="1" colspan="1">82</td><td rowspan="1" colspan="1">112.5</td><td rowspan="1" colspan="1">Paratype</td></tr><tr><td rowspan="1" colspan="1">1.09</td><td rowspan="1" colspan="1">0.91</td><td rowspan="1" colspan="1">0.33</td><td rowspan="1" colspan="1">0.39</td><td rowspan="1" colspan="1">84</td><td rowspan="1" colspan="1">120</td><td rowspan="1" colspan="1">Paratype</td></tr><tr><td rowspan="1" colspan="1">1.30</td><td rowspan="1" colspan="1">0.89</td><td rowspan="1" colspan="1">0.39</td><td rowspan="1" colspan="1">0.37</td><td rowspan="1" colspan="1">68.33</td><td rowspan="1" colspan="1">94.44</td><td rowspan="1" colspan="1">Paratype</td></tr></tbody></table></table-wrap><table-wrap id="T2" position="float" orientation="portrait"><label>Table 2.</label><caption><p>Average. minimum value (min). maximum value (max). variance of values (var) and standard deviation of a set of values (stdev) for <italic><tp:taxon-name>Angustopila huoyani</tp:taxon-name></italic> sp. n. N = 30.</p></caption><table><tbody><tr><th rowspan="1" colspan="1"/><th rowspan="1" colspan="1">SH</th><th rowspan="1" colspan="1">SW</th><th rowspan="1" colspan="1">AH</th><th rowspan="1" colspan="1">AW</th><th rowspan="1" colspan="1">SW/SH×100</th><th rowspan="1" colspan="1">AW/AH×100</th></tr><tr><td rowspan="1" colspan="1">Average</td><td rowspan="1" colspan="1">1.17</td><td rowspan="1" colspan="1">0.94</td><td rowspan="1" colspan="1">0.37</td><td rowspan="1" colspan="1">0.43</td><td rowspan="1" colspan="1">80.09</td><td rowspan="1" colspan="1">114.20</td></tr><tr><td rowspan="1" colspan="1">Min</td><td rowspan="1" colspan="1">1.04</td><td rowspan="1" colspan="1">0.85</td><td rowspan="1" colspan="1">0.33</td><td rowspan="1" colspan="1">0.37</td><td rowspan="1" colspan="1">68.33</td><td rowspan="1" colspan="1">94.44</td></tr><tr><td rowspan="1" colspan="1">Max</td><td rowspan="1" colspan="1">1.30</td><td rowspan="1" colspan="1">1.04</td><td rowspan="1" colspan="1">0.43</td><td rowspan="1" colspan="1">0.46</td><td rowspan="1" colspan="1">87.50</td><td rowspan="1" colspan="1">133.33</td></tr><tr><td rowspan="1" colspan="1">Var</td><td rowspan="1" colspan="1">0.0058</td><td rowspan="1" colspan="1">0.0031</td><td rowspan="1" colspan="1">0.0008</td><td rowspan="1" colspan="1">0.0007</td><td rowspan="1" colspan="1">15.4080</td><td rowspan="1" colspan="1">79.0895</td></tr><tr><td rowspan="1" colspan="1">stdev</td><td rowspan="1" colspan="1">0.0765</td><td rowspan="1" colspan="1">0.0560</td><td rowspan="1" colspan="1">0.0288</td><td rowspan="1" colspan="1">0.0288</td><td rowspan="1" colspan="1">3.9253</td><td rowspan="1" colspan="1">8.8932</td></tr></tbody></table></table-wrap></tp:treatment-sec><tp:treatment-sec sec-type="Differential diagnosis"><title>Differential diagnosis.</title><!--PageBreak--><p><italic><tp:taxon-name>Tonkinospira defixa</tp:taxon-name></italic>, <italic><tp:taxon-name>Tonkinospira pulverea</tp:taxon-name></italic>, <italic><tp:taxon-name>Tonkinospira pauperrima</tp:taxon-name></italic> and <italic><tp:taxon-name>Tonkinospira depressa</tp:taxon-name></italic> are much larger than the new species, have reticulated sculpture and lack denticles in the aperture. Moreover, <italic><tp:taxon-name>Tonkinospira defixa</tp:taxon-name></italic> has a more depressed spire, fewer whorls, wider umbilicus and slightly keeled body whorl; <italic><tp:taxon-name>Tonkinospira pulverea</tp:taxon-name></italic> has fewer whorls, a comparatively larger aperture, somewhat keeled, wider body whorl and its umbilicus is partly closed by the apertural margin; <italic><tp:taxon-name>Tonkinospira pauperrima</tp:taxon-name></italic> shows increased bulging in whorl configuration; <italic><tp:taxon-name>Tonkinospira depressa</tp:taxon-name></italic> has a lower spire, slightly keeled body whorl and a large aperture without denticles. <italic><tp:taxon-name>Hypselostoma</tp:taxon-name></italic> (?) <italic>edentata</italic> also lacks denticles in the aperture and possesses a very wide, laterally compressed body whorl. <italic><tp:taxon-name>Angustopila tamlod</tp:taxon-name></italic>, the most similar species, is slightly smaller, has fewer whorls, wider umbilicus and obvious spiral striation on the teleoconch. <italic><tp:taxon-name>Angustopila concava</tp:taxon-name></italic> has a much wider body whorl than that of <italic><tp:taxon-name>Angustopila huoyani</tp:taxon-name></italic>, has weaker apertural denticles and prominent spiral sculpture. <italic><tp:taxon-name>Angustopila elevata</tp:taxon-name></italic> has no denticles in the aperture and possesses a wider umbilicus and spirally striated shell. <italic><tp:taxon-name>Angustopila neglecta</tp:taxon-name></italic> (see also notes under that species) has a wider umbilicus and more rapidly growing whorls, resulting in a comparatively wider body whorl than in the new species. <italic><tp:taxon-name>Angustopila neglecta</tp:taxon-name></italic> also has spiral lines on the shell and its sinulus is wider. Shell characters and ecological information of all <italic><tp:taxon-name>Angustopila</tp:taxon-name></italic> species are presented in <xref ref-type="table" rid="T3">Table 3</xref>.</p><table-wrap id="T3" position="float" orientation="portrait"><label>Table 3.</label><caption><p>The most important morphological traits and ecological information for <italic><tp:taxon-name>Angustopila huoyani</tp:taxon-name></italic> sp. n. and its congeners extracted from the literature.</p></caption><table><tbody><tr><th rowspan="1" colspan="1"/><th rowspan="1" colspan="1"><italic><tp:taxon-name>Angustopila concava</tp:taxon-name></italic></th><th rowspan="1" colspan="1"><italic><tp:taxon-name>Angustopila elevata</tp:taxon-name></italic></th><th rowspan="1" colspan="1"><italic><tp:taxon-name>Angustopila huoyani</tp:taxon-name></italic> sp. n.</th><th rowspan="1" colspan="1"><italic><tp:taxon-name>Angustopila neglecta</tp:taxon-name></italic></th><th rowspan="1" colspan="1"><italic><tp:taxon-name>Angustopila tamlod</tp:taxon-name></italic></th></tr><tr><td rowspan="1" colspan="1"><bold>Shell colour</bold></td><td rowspan="1" colspan="1">greyish white</td><td rowspan="1" colspan="1">light gray</td><td rowspan="1" colspan="1">greyish white</td><td rowspan="1" colspan="1">white</td><td rowspan="1" colspan="1">white</td></tr><tr><td rowspan="1" colspan="1"><bold>Teleoconch sculpture</bold></td><td rowspan="1" colspan="1">spiral threads; weak growth wrinkles</td><td rowspan="1" colspan="1">spiral threads; weak growth wrinkles</td><td rowspan="1" colspan="1">very fine irregular axial lamellae, reticulating microgranules</td><td rowspan="1" colspan="1">spiral threads; growth wrinkles</td><td rowspan="1" colspan="1">spiral threads</td></tr><tr><td rowspan="1" colspan="1"><bold>Protoconch sculpture</bold></td><td rowspan="1" colspan="1">spiral/ reticulated</td><td rowspan="1" colspan="1">reticulating granules</td><td rowspan="1" colspan="1">reticulating granules</td><td rowspan="1" colspan="1">not described</td><td rowspan="1" colspan="1">not decribed</td></tr><tr><td rowspan="1" colspan="1"><bold>Aperture shape/ peristome</bold></td><td rowspan="1" colspan="1">kidney-shaped, oblique</td><td rowspan="1" colspan="1">ovate, oblique</td><td rowspan="1" colspan="1">semi-circular, oblique</td><td rowspan="1" colspan="1">ovate</td><td rowspan="1" colspan="1">semi-circular</td></tr><tr><td rowspan="1" colspan="1"><bold>Aperture dentition</bold></td><td rowspan="1" colspan="1">angular, upper palatal, parietal</td><td rowspan="1" colspan="1">dentition lacking</td><td rowspan="1" colspan="1">parietal, palatal</td><td rowspan="1" colspan="1">angular, upper palatal, weak basal</td><td rowspan="1" colspan="1">parietal, palatal</td></tr><tr><td rowspan="1" colspan="1"><bold>Umbilicus</bold></td><td rowspan="1" colspan="1">narrow</td><td rowspan="1" colspan="1">narrow</td><td rowspan="1" colspan="1">very narrow</td><td rowspan="1" colspan="1">relatively wide</td><td rowspan="1" colspan="1">very narrow</td></tr><tr><td rowspan="1" colspan="1"><bold>Whorl number</bold></td><td rowspan="1" colspan="1">4.6–5.3</td><td rowspan="1" colspan="1">4.2–4.3</td><td rowspan="1" colspan="1">5.3</td><td rowspan="1" colspan="1">4.5</td><td rowspan="1" colspan="1">4.75</td></tr><tr><td rowspan="1" colspan="1"><bold>Shell height (mm)</bold></td><td rowspan="1" colspan="1">1.02–1.21</td><td rowspan="1" colspan="1">0.92–0.99</td><td rowspan="1" colspan="1">1.04–1.3</td><td rowspan="1" colspan="1">1.2–1.8</td><td rowspan="1" colspan="1">0.9–1.0</td></tr><tr><td rowspan="1" colspan="1"><bold>Ecology</bold></td><td rowspan="1" colspan="1">leaf litter &amp; limestone talus</td><td rowspan="1" colspan="1">leaf litter &amp; limestone talus</td><td rowspan="1" colspan="1">cave</td><td rowspan="1" colspan="1">cave (?)</td><td rowspan="1" colspan="1">cave</td></tr></tbody></table></table-wrap></tp:treatment-sec><tp:treatment-sec sec-type="Etymology"><title>Etymology.</title><p>The new species is named after the Gorges of Huoyan, where the type locality is located.</p></tp:treatment-sec><tp:treatment-sec sec-type="Distribution"><title>Distribution.</title><p>The new species is known from the type locality only.</p></tp:treatment-sec><tp:treatment-sec sec-type="Ecology"><title>Ecology.</title><p>The new species is known only from the Feihu Dong (“Cave of the Wind Tiger”). <italic><tp:taxon-name>Angustopila huoyani</tp:taxon-name></italic> were culled from samples of rocky-loamy substrate collected in the entrance corridor of the cave. It is highly likely that the distribution of <italic><tp:taxon-name>Angustopila huoyani</tp:taxon-name></italic> sp. n. is restricted to this cave only.</p></tp:treatment-sec><tp:treatment-sec sec-type="Conservational status"><title>Conservational status.</title><p>Our knowledge of the biogeography of the genus is very limited. However, we assume that most <italic><tp:taxon-name>Angustopila</tp:taxon-name></italic>, especially the cave-dwelling species, are narrow-range endemics. Since extreme endemism always makes species vulnerable to human encroachment, this species warrants conservation priority. Currently, no direct threats are known.</p><!--PageBreak--></tp:treatment-sec><tp:treatment-sec><!--Section generated to contain objects referenced in tp:taxon-treatment.--><fig id="F5" position="float" orientation="portrait"><label>Figure 4.</label><caption><p>Holotype (<bold>A–D</bold>) and paratype (<bold>E–F</bold>) specimens of <italic><tp:taxon-name>Angustopila huoyani</tp:taxon-name></italic> sp. n. China, Hunan (湖南省), Xiangxi (湘西土家族苗族自治州), Longshan (龙山县), Huoyan (火焰), Feihu Dong (飞虎洞), (ca. <named-content xmlns:xlink="http://www.w3.org/1999/xlink" content-type="dwc:verbatimCoordinates" xlink:type="simple">29°12.53'N, 109°18.37'E</named-content>), soil, leg. Verovnik, 13.04.1997. Photos: Sigrid Hof (SMF).</p></caption><graphic xmlns:xlink="http://www.w3.org/1999/xlink" xlink:href="zookeys-410-023-g005.jpg" position="float" orientation="portrait" xlink:type="simple"/></fig><fig id="F6" position="float" orientation="portrait"><label>Figure 5.</label><caption><p>SEM images of <italic><tp:taxon-name>Angustopila huoyani</tp:taxon-name></italic> sp. n. paratype. Same data as in <xref ref-type="fig" rid="F4">Fig. 4</xref>. <bold>A</bold> protoconch <bold>B</bold> umbilicus and adnate aperture <bold>C</bold> reticulating microgranules on whorls <bold>D</bold> fine axial lamellae <bold>E</bold> palatal denticle <bold>F</bold> reticulation on protoconch <bold>G</bold> shell profile <bold>H</bold> parietal callus. Photos: Yaron Malkowsky (SMF).</p></caption><graphic xmlns:xlink="http://www.w3.org/1999/xlink" xlink:href="zookeys-410-023-g006.jpg" position="float" orientation="portrait" xlink:type="simple"/></fig><fig id="F4" position="float" orientation="portrait"><label>Figure 3.</label><caption><p>SEM (<bold>A–C</bold>) and Nano-CT Volume Compositing 3D (<bold>D–I</bold>) and Nano-CT Summed Voxel Projection images (<bold>J–L</bold>) of <italic><tp:taxon-name>Tonkinospira pulverea</tp:taxon-name></italic> (Bavay &amp; Dautzenberg, 1908). RBINS Dautzenberg Collection reg. nr. IG 10591 (tray 844). Type locality material. Photos: SEM: Suzanne Leidenroth (SMNS). Nano-CT: Gunhild Martels.</p></caption><graphic xmlns:xlink="http://www.w3.org/1999/xlink" xlink:href="zookeys-410-023-g004.jpg" position="float" orientation="portrait" xlink:type="simple"/></fig></tp:treatment-sec></tp:taxon-treatment>
