# Supplementary material for: A review of the microgastropod genus Systenostoma Bavay & Dautzenberg, 1908 and a new subterranean species from China (Gastropoda, Pulmonata, Hypselostomatidae)
Source: Zookeys. 2014 May 20;(410):23–40. doi: 10.3897/zookeys.410.7488 (PMC4042706; doi:10.3897/zookeys.410.7488)
Supplement: XML Treatment for Angustopila neglecta [file zookeys.410.7488-treatment3.xml]

<!DOCTYPE tp:taxon-treatment
  PUBLIC "-//TaxonX//DTD Taxonomic Treatment Publishing DTD v0 20100105//EN" "tax-treatment-NSO.dtd">
<tp:taxon-treatment xmlns:tp="http://www.plazi.org/taxpub"><tp:treatment-meta><mixed-citation publication-type="journal"><person-group><name><surname>Jochum</surname><given-names>Adrienne</given-names></name><name><surname>Slapnik</surname><given-names>Rajko</given-names></name><name><surname>Kampschulte</surname><given-names>Marian</given-names></name><name><surname>Martels</surname><given-names>Gunhild</given-names></name><name><surname>Heneka</surname><given-names>Markus</given-names></name><name><surname>Páll-Gergely</surname><given-names>Barna</given-names></name></person-group><article-title>A review of the microgastropod genus <italic>Systenostoma</italic> Bavay &amp; Dautzenberg, 1908 and a new subterranean species from China (Gastropoda, Pulmonata, Hypselostomatidae)</article-title><source>Zookeys</source><day>20</day><month>5</month><year>2014</year><volume>2014</volume><issue>410</issue><fpage>23</fpage><lpage>40</lpage><pub-id pub-id-type="doi">10.3897/zookeys.410.7488</pub-id></mixed-citation></tp:treatment-meta><tp:nomenclature><tp:taxon-name>
                            <tp:taxon-name-part taxon-name-part-type="genus">Angustopila</tp:taxon-name-part>
                            <tp:taxon-name-part taxon-name-part-type="species">neglecta</tp:taxon-name-part>
                        </tp:taxon-name><tp:taxon-authority>(van Benthem-Jutting, 1961)</tp:taxon-authority><tp:nomenclature-citation-list><tp:nomenclature-citation><tp:taxon-name>Hypselostoma laidlawi</tp:taxon-name><comment> – <xref ref-type="bibr" rid="B5">Benthem Jutting ? 1949</xref>: Bulletin of the Raffles Museum, 21: 19, Fig. 9.</comment></tp:nomenclature-citation><tp:nomenclature-citation><tp:taxon-name>Paraboysidia neglecta</tp:taxon-name><comment><xref ref-type="bibr" rid="B6">van Benthem Jutting 1961</xref>: Bulletin of the Raffles Museum, 26: 36, Plate 8, Fig. 2a. [“Biserat Caves, State of Jalor” and “Gua Che Yatin, Ulu Tembeling, Pahang”]</comment></tp:nomenclature-citation><tp:nomenclature-citation><tp:taxon-name>Hypselostoma laidlawi</tp:taxon-name><comment> (referring to the figure in <xref ref-type="bibr" rid="B5">Benthem-Jutting (1949)</xref> as probably <italic><tp:taxon-name>Systenostoma</tp:taxon-name></italic> species) – <xref ref-type="bibr" rid="B12">Panha and Burch 1999</xref>: Walkerana, 10 (24): 125.</comment></tp:nomenclature-citation></tp:nomenclature-citation-list></tp:nomenclature><tp:treatment-sec sec-type="Remarks"><title>Remarks.</title><p>Although the specimen on <xref ref-type="bibr" rid="B5">Benthem Jutting’s (1949)</xref> figure is similar, it probably is not conspecific to her other figure (<xref ref-type="bibr" rid="B6">Benthem Jutting 1961</xref>). See detailed explanation in <xref ref-type="bibr" rid="B12">Panha and Burch (1999)</xref>.</p></tp:treatment-sec><ref-list><ref id="B5"><mixed-citation xmlns:xlink="http://www.w3.org/1999/xlink" xlink:type="simple"><person-group><name name-style="western"><surname>Benthem Jutting</surname><given-names>WSS van</given-names></name></person-group> (<year>1949</year>) <article-title>The Malayan species of <italic>Boysidia</italic>, <italic>Paraboysidia</italic>, <italic>Hypselostoma</italic>, and <italic>Gyliotrachela</italic> (Gastropoda, Pulmonata, Vertiginidae) with a catalogue of all the species hitherto described.</article-title><source>Bulletin of the Raffles Museum</source><volume>21</volume>: <fpage>5</fpage>-<lpage>49</lpage>.</mixed-citation></ref><ref id="B6"><mixed-citation xmlns:xlink="http://www.w3.org/1999/xlink" xlink:type="simple"><person-group><name name-style="western"><surname>Benthem Jutting</surname><given-names>WSS van</given-names></name></person-group> (<year>1961</year>) <article-title>Additional new Species and new Localities of the Family Vertiginidae and the Genera <italic>Oophana</italic> and <italic>Opisthostoma</italic> from Malaya.</article-title><source>Bulletin of the Raffles Museum</source><volume>26</volume>: <fpage>34</fpage>-<lpage>48</lpage>.</mixed-citation></ref><ref id="B12"><mixed-citation xmlns:xlink="http://www.w3.org/1999/xlink" xlink:type="simple"><person-group><name name-style="western"><surname>Panha</surname><given-names>S</given-names></name><name name-style="western"><surname>Burch</surname><given-names>JB</given-names></name></person-group> (<year>1999</year>) <article-title>New taxa of Pupillidae (Pulmonata: Stylommatophora) from Thailand.</article-title><source>Walkerana</source><volume>10</volume>(<issue>24</issue>): <fpage>113</fpage>–<lpage>134</lpage>. <ext-link ext-link-type="uri" xlink:href="http://molluskconservation.org/WALKERANA/Vol10/walkerana%20vol10%20no24%201-134.PDF" xlink:type="simple">http://molluskconservation.org/WALKERANA/Vol10/walkerana%20vol10%20no24%201-134.PDF</ext-link></mixed-citation></ref></ref-list></tp:taxon-treatment>
