# Supplementary material for: A review of the microgastropod genus Systenostoma Bavay & Dautzenberg, 1908 and a new subterranean species from China (Gastropoda, Pulmonata, Hypselostomatidae)
Source: Zookeys. 2014 May 20;(410):23–40. doi: 10.3897/zookeys.410.7488 (PMC4042706; doi:10.3897/zookeys.410.7488)
Supplement: XML Treatment for Hypselostoma [file zookeys.410.7488-treatment4.xml]

<!DOCTYPE tp:taxon-treatment
  PUBLIC "-//TaxonX//DTD Taxonomic Treatment Publishing DTD v0 20100105//EN" "tax-treatment-NSO.dtd">
<tp:taxon-treatment xmlns:tp="http://www.plazi.org/taxpub"><tp:treatment-meta><mixed-citation publication-type="journal"><person-group><name><surname>Jochum</surname><given-names>Adrienne</given-names></name><name><surname>Slapnik</surname><given-names>Rajko</given-names></name><name><surname>Kampschulte</surname><given-names>Marian</given-names></name><name><surname>Martels</surname><given-names>Gunhild</given-names></name><name><surname>Heneka</surname><given-names>Markus</given-names></name><name><surname>Páll-Gergely</surname><given-names>Barna</given-names></name></person-group><article-title>A review of the microgastropod genus <italic>Systenostoma</italic> Bavay &amp; Dautzenberg, 1908 and a new subterranean species from China (Gastropoda, Pulmonata, Hypselostomatidae)</article-title><source>Zookeys</source><day>20</day><month>5</month><year>2014</year><volume>2014</volume><issue>410</issue><fpage>23</fpage><lpage>40</lpage><pub-id pub-id-type="doi">10.3897/zookeys.410.7488</pub-id></mixed-citation></tp:treatment-meta><tp:nomenclature><label>Genus</label><tp:taxon-name>
                            <tp:taxon-name-part taxon-name-part-type="genus">Hypselostoma</tp:taxon-name-part>
                            <object-id xmlns:xlink="http://www.w3.org/1999/xlink" xlink:type="simple">http://species-id.net/wiki/Hypselostoma</object-id>
                        </tp:taxon-name><tp:taxon-authority>Benson 1856</tp:taxon-authority><tp:nomenclature-citation-list><tp:nomenclature-citation><tp:taxon-name>Hypselostoma</tp:taxon-name><comment><xref ref-type="bibr" rid="B8">Benson 1856b</xref>, The Annals and Magazine of Natural History, ser. 2, no. 17: 342. (nom. n. for <italic><tp:taxon-name>Tanystoma</tp:taxon-name></italic><xref ref-type="bibr" rid="B7">Benson 1856a</xref>, non Latreille, 1829).</comment></tp:nomenclature-citation></tp:nomenclature-citation-list></tp:nomenclature><tp:treatment-sec sec-type="Type species"><title>Type species.</title><p><italic><tp:taxon-name>Tanystoma tuberiferum</tp:taxon-name></italic> Benson, 1856 by monotypy.</p></tp:treatment-sec><tp:treatment-sec sec-type="Remarks"><title>Remarks.</title><p><italic><tp:taxon-name>Systenostoma edentata</tp:taxon-name></italic> Panha &amp; Burch, 1999 differs from all former, Thai <italic><tp:taxon-name>Systenostoma</tp:taxon-name></italic> species by the relatively large, toothless, adnate aperture. It is probably a toothless member of a hypselostomatid genus other than former <italic><tp:taxon-name>Systenostoma</tp:taxon-name></italic>. Here, <italic><tp:taxon-name>Systenostoma edentata</tp:taxon-name></italic> is placed within the genus <italic><tp:taxon-name>Hypselostoma</tp:taxon-name></italic> because its similarity with <italic><tp:taxon-name>Hypselostoma panhai</tp:taxon-name></italic> Burch &amp; Tongkerd, 2002. <italic><tp:taxon-name>Hypselostoma panhai</tp:taxon-name></italic> is not a typical member of the genus <italic><tp:taxon-name>Hypselostoma</tp:taxon-name></italic> in terms of shell characters, but was placed into this genus based on molecular data of <xref ref-type="bibr" rid="B19">Tongkerd et al. (2004)</xref>.</p></tp:treatment-sec><ref-list><ref id="B8"><mixed-citation xmlns:xlink="http://www.w3.org/1999/xlink" xlink:type="simple"><person-group><name name-style="western"><surname>Benson</surname><given-names>WH</given-names></name></person-group> (<year>1856b</year>) <article-title>Remarks on the genera <italic>Tanystoma</italic>, <italic>Nematura</italic>, and <italic>Anaulus</italic>.</article-title><source>The Annals and Magazine of Natural History</source><series>ser. 2</series>, <volume>no. 17</volume>: <fpage>342</fpage>–<lpage>343</lpage>. <ext-link ext-link-type="uri" xlink:href="http://biodiversitylibrary.org/item/19391#page/379/mode/1up" xlink:type="simple">http://biodiversitylibrary.org/item/19391#page/379/mode/1up</ext-link></mixed-citation></ref><ref id="B7"><mixed-citation xmlns:xlink="http://www.w3.org/1999/xlink" xlink:type="simple"><person-group><name name-style="western"><surname>Benson</surname><given-names>WH</given-names></name></person-group> (<year>1856a</year>) <article-title>Description of <italic>Tanystoma tuberiferum</italic>, a Burmese form related to the genus <italic>Anostoma</italic> of Lamarck.</article-title><source>The Annals and Magazine of Natural History</source><series>ser. 2</series>, <issue>no. 17</issue>: <fpage>129</fpage>–<lpage>131</lpage>. <ext-link ext-link-type="uri" xlink:href="http://biodiversitylibrary.org/item/19391#page/153/mode/1up" xlink:type="simple">http://biodiversitylibrary.org/item/19391#page/153/mode/1up</ext-link></mixed-citation></ref><ref id="B19"><mixed-citation xmlns:xlink="http://www.w3.org/1999/xlink" xlink:type="simple"><person-group><name name-style="western"><surname>Tongkerd</surname><given-names>P</given-names></name><name name-style="western"><surname>Lee</surname><given-names>T</given-names></name><name name-style="western"><surname>Panha</surname><given-names>S</given-names></name><name name-style="western"><surname>Burch</surname><given-names>JB</given-names></name><name name-style="western"><surname>O’Foighil</surname><given-names>D</given-names></name></person-group> (<year>2004</year>) <article-title>Molecular phylogeny of certain Thai gastrocoptine micro land snails (Stylommatophora: Pupillidae) inferred from mitochondrial and nuclear ribosomal DNA sequences.</article-title><source>Journal of Molluscan Studies</source><volume>70</volume>: <fpage>139</fpage>-<lpage>147</lpage>. doi: <ext-link ext-link-type="doi" xlink:href="10.1093/mollus/70.2.139" xlink:type="simple">10.1093/mollus/70.2.139</ext-link>, <ext-link ext-link-type="uri" xlink:href="http://mollus.oxfordjournals.org/content/70/2/139.full.pdf+html" xlink:type="simple">http://mollus.oxfordjournals.org/content/70/2/139.full.pdf+html</ext-link></mixed-citation></ref></ref-list></tp:taxon-treatment>
