# Supplementary material for: A review of the microgastropod genus Systenostoma Bavay & Dautzenberg, 1908 and a new subterranean species from China (Gastropoda, Pulmonata, Hypselostomatidae)
Source: Zookeys. 2014 May 20;(410):23–40. doi: 10.3897/zookeys.410.7488 (PMC4042706; doi:10.3897/zookeys.410.7488)
Supplement: XML Treatment for Tonkinospira [file zookeys.410.7488-treatment5.xml]

<!DOCTYPE tp:taxon-treatment
  PUBLIC "-//TaxonX//DTD Taxonomic Treatment Publishing DTD v0 20100105//EN" "tax-treatment-NSO.dtd">
<tp:taxon-treatment xmlns:tp="http://www.plazi.org/taxpub"><tp:treatment-meta><mixed-citation publication-type="journal"><person-group><name><surname>Jochum</surname><given-names>Adrienne</given-names></name><name><surname>Slapnik</surname><given-names>Rajko</given-names></name><name><surname>Kampschulte</surname><given-names>Marian</given-names></name><name><surname>Martels</surname><given-names>Gunhild</given-names></name><name><surname>Heneka</surname><given-names>Markus</given-names></name><name><surname>Páll-Gergely</surname><given-names>Barna</given-names></name></person-group><article-title>A review of the microgastropod genus <italic>Systenostoma</italic> Bavay &amp; Dautzenberg, 1908 and a new subterranean species from China (Gastropoda, Pulmonata, Hypselostomatidae)</article-title><source>Zookeys</source><day>20</day><month>5</month><year>2014</year><volume>2014</volume><issue>410</issue><fpage>23</fpage><lpage>40</lpage><pub-id pub-id-type="doi">10.3897/zookeys.410.7488</pub-id></mixed-citation></tp:treatment-meta><tp:nomenclature><label>Genus</label><tp:taxon-name>
                            <tp:taxon-name-part taxon-name-part-type="genus">Tonkinospira</tp:taxon-name-part>
                        </tp:taxon-name><tp:taxon-authority>Jochum, Slapnik &amp; Páll-Gergely</tp:taxon-authority><tp:taxon-status xmlns:xlink="http://www.w3.org/1999/xlink" xlink:type="simple">nom. n.</tp:taxon-status><tp:nomenclature-citation-list><tp:nomenclature-citation><tp:taxon-name>Systenostoma</tp:taxon-name><comment> Bavay &amp; Dautzenberg, 1908: Journal de Conchyliologie, 56: 243.</comment></tp:nomenclature-citation><tp:nomenclature-citation><tp:taxon-name>Systenostoma</tp:taxon-name><comment> – <xref ref-type="bibr" rid="B3">Bavay and Dautzenberg 1909</xref>: Journal de Conchyliologie, 57: 196. (diagnosis).</comment></tp:nomenclature-citation></tp:nomenclature-citation-list></tp:nomenclature><tp:treatment-sec sec-type="Remarks"><title>Remarks.</title><p>The name <italic><tp:taxon-name>Systenostoma</tp:taxon-name></italic> Bavay &amp; Dautzenberg, 1908 is preoccupied (non <italic><tp:taxon-name>Systenostoma</tp:taxon-name></italic> <xref ref-type="bibr" rid="B11">Marsson 1887</xref>, <tp:taxon-name>Bryozoa</tp:taxon-name>). Therefore, <italic><tp:taxon-name>Tonkinospira</tp:taxon-name></italic> Jochum, Slapnik &amp; Páll-Gergely nom. n. is proposed as replacement.</p></tp:treatment-sec><tp:treatment-sec sec-type="Type species"><title>Type species.</title><p><italic><tp:taxon-name>Helix (Systenostoma) pauperrima</tp:taxon-name></italic> Bavay &amp; Dautzenberg, 1908 by subsequent designation (<xref ref-type="bibr" rid="B14">Pilsbry 1917</xref>).</p></tp:treatment-sec><tp:treatment-sec sec-type="Diagnosis"><title>Diagnosis.</title><p>A genus of small, conical or depressed-conical species with regularly growing, rounded or angulated whorls. The sculpture is characterized by spiral lines on both the protoconch and the teleoconch, decussated by irregular radial lines resulting in a reticulated surface structure. The aperture is toothless, adnate or slightly adnate and shows a sharp peristome.</p></tp:treatment-sec><tp:treatment-sec sec-type="Etymology"><title>Etymology.</title><p>The new name is established by the fusion of Tonkin (northern Vietnam, the area of distribution) and the Latin spira (a coil, twist). Gender: feminine.</p><!--PageBreak--></tp:treatment-sec><tp:treatment-sec sec-type="Remarks"><title>Remarks.</title><p><italic><tp:taxon-name>Tonkinospira</tp:taxon-name></italic> differs from <italic><tp:taxon-name>Krobylos</tp:taxon-name></italic> by the increased degree of angulation of the whorls and the lack of spiral lines on the teleoconch. For differences with <italic><tp:taxon-name>Angustopila</tp:taxon-name></italic> gen. n., see above.</p><p>The systematic position of the genus is questionable. It most probably belongs to the family <tp:taxon-name>Hypselostomatidae</tp:taxon-name>, but its relationship with other families such as <tp:taxon-name>Helicodiscidae</tp:taxon-name> (see <xref ref-type="bibr" rid="B15">Schileyko 1998</xref>) or <tp:taxon-name>Valloniidae</tp:taxon-name> (see <xref ref-type="bibr" rid="B16">Schileyko 2011</xref>) cannot be excluded.</p></tp:treatment-sec><tp:treatment-sec sec-type="Distribution"><title>Distribution.</title><p>So far, the genus is reported from Northern Vietnam only.</p></tp:treatment-sec><ref-list><ref id="B3"><mixed-citation xmlns:xlink="http://www.w3.org/1999/xlink" xlink:type="simple"><person-group><name name-style="western"><surname>Bavay</surname><given-names>A</given-names></name><name name-style="western"><surname>Dautzenberg</surname><given-names>Ph</given-names></name></person-group> (<year>1909</year>) <article-title>Description de Coquilles Nouvelles de l’Indo-Chine.</article-title><source>Journal de Conchyliologie</source><volume>57</volume>: <fpage>163</fpage>-<lpage>206</lpage>.</mixed-citation></ref><ref id="B11"><mixed-citation xmlns:xlink="http://www.w3.org/1999/xlink" xlink:type="simple"><person-group><name name-style="western"><surname>Marsson</surname><given-names>TF</given-names></name></person-group> (<year>1887</year>) <article-title>Die Bryozoen der weissen Schreibkreide der Insel Rügen.</article-title><source>Paläontologische Abhandlungen</source><volume>4</volume>: <fpage>1</fpage>-<lpage>122</lpage>.</mixed-citation></ref><ref id="B14"><mixed-citation xmlns:xlink="http://www.w3.org/1999/xlink" xlink:type="simple"><person-group><name name-style="western"><surname>Pilsbry</surname><given-names>HA</given-names></name></person-group> (<year>1916–1918</year>) <source>Manual of Conchology, Second Series: Pulmonata</source>, <volume>Vol. 24</volume>, <chapter-title>Pupillidae (Gastrocoptinae)</chapter-title>. <publisher-name>Conchological Department, Academy of Natural Sciences of Philadelphia</publisher-name>, <publisher-loc>Philadelphia</publisher-loc>, <size units="page">380 pp</size>, <comment>plates 1–50</comment>. <ext-link ext-link-type="uri" xlink:href="http://biodiversitylibrary.org/item/16727#page/5/mode/1up" xlink:type="simple">http://biodiversitylibrary.org/item/16727#page/5/mode/1up</ext-link></mixed-citation></ref><ref id="B15"><mixed-citation xmlns:xlink="http://www.w3.org/1999/xlink" xlink:type="simple"><person-group><name name-style="western"><surname>Schileyko</surname><given-names>AA</given-names></name></person-group> (<year>1998</year>) <article-title>Treatise on Recent terrestrial pulmonate molluscs. Part 2. Gastrocoptidea, Hypselostomatidae, Vertiginidae, Truncatellinidae, Pachynodidae, Enidae, Sagdidae.</article-title><source>Ruthenica Supplement</source><volume>2</volume>(<issue>2</issue>): <fpage>129</fpage>-<lpage>261</lpage>.</mixed-citation></ref><ref id="B16"><mixed-citation xmlns:xlink="http://www.w3.org/1999/xlink" xlink:type="simple"><person-group><name name-style="western"><surname>Schileyko</surname><given-names>AA</given-names></name></person-group> (<year>2011</year>) <article-title>Check-list of land pulmonate molluscs of Vietnam (Gastropoda: Stylommatophora).</article-title><source>Ruthenica</source><volume>21</volume>(<issue>1</issue>): <fpage>1</fpage>–<lpage>68</lpage>. <ext-link ext-link-type="uri" xlink:href="http://www.ruthenica.com/documents/vol21_Schileyko_1-68.pdf" xlink:type="simple">http://www.ruthenica.com/documents/vol21_Schileyko_1-68.pdf</ext-link></mixed-citation></ref></ref-list></tp:taxon-treatment>
