# Supplementary material for: A review of the microgastropod genus Systenostoma Bavay & Dautzenberg, 1908 and a new subterranean species from China (Gastropoda, Pulmonata, Hypselostomatidae)
Source: Zookeys. 2014 May 20;(410):23–40. doi: 10.3897/zookeys.410.7488 (PMC4042706; doi:10.3897/zookeys.410.7488)
Supplement: XML Treatment for Tonkinospira defixa [file zookeys.410.7488-treatment6.xml]

<!DOCTYPE tp:taxon-treatment
  PUBLIC "-//TaxonX//DTD Taxonomic Treatment Publishing DTD v0 20100105//EN" "tax-treatment-NSO.dtd">
<tp:taxon-treatment xmlns:tp="http://www.plazi.org/taxpub"><tp:treatment-meta><mixed-citation publication-type="journal"><person-group><name><surname>Jochum</surname><given-names>Adrienne</given-names></name><name><surname>Slapnik</surname><given-names>Rajko</given-names></name><name><surname>Kampschulte</surname><given-names>Marian</given-names></name><name><surname>Martels</surname><given-names>Gunhild</given-names></name><name><surname>Heneka</surname><given-names>Markus</given-names></name><name><surname>Páll-Gergely</surname><given-names>Barna</given-names></name></person-group><article-title>A review of the microgastropod genus <italic>Systenostoma</italic> Bavay &amp; Dautzenberg, 1908 and a new subterranean species from China (Gastropoda, Pulmonata, Hypselostomatidae)</article-title><source>Zookeys</source><day>20</day><month>5</month><year>2014</year><volume>2014</volume><issue>410</issue><fpage>23</fpage><lpage>40</lpage><pub-id pub-id-type="doi">10.3897/zookeys.410.7488</pub-id></mixed-citation></tp:treatment-meta><tp:nomenclature><tp:taxon-name>
                            <tp:taxon-name-part taxon-name-part-type="genus">Tonkinospira</tp:taxon-name-part>
                            <tp:taxon-name-part taxon-name-part-type="species">defixa</tp:taxon-name-part>
                            <object-id xmlns:xlink="http://www.w3.org/1999/xlink" xlink:type="simple">http://species-id.net/wiki/Tonkinospira_defixa</object-id>
                        </tp:taxon-name><tp:taxon-authority>(Bavay &amp; Dautzenberg, 1912)</tp:taxon-authority><xref ref-type="fig" rid="F2">Figure 1</xref><tp:nomenclature-citation-list><tp:nomenclature-citation><tp:taxon-name>Systenostoma defixa</tp:taxon-name><comment> Bavay &amp; Dautzenberg, 1912: Journal de Conchyliologie, 60: 22–23, Plate 1, Fig. 18–19. [“Île de la Table, baie d’Along”].</comment></tp:nomenclature-citation><tp:nomenclature-citation><tp:taxon-name>Systenostoma defixa</tp:taxon-name><comment> – <xref ref-type="bibr" rid="B14">Pilsbry 1917</xref>: Manual of Conchology…: 226, Plate 38, Figs 15–16.</comment></tp:nomenclature-citation></tp:nomenclature-citation-list></tp:nomenclature><tp:treatment-sec sec-type="Material examined"><title>Material examined.</title><p><italic><tp:taxon-name>Systenostoma defixa</tp:taxon-name></italic> (Bavay &amp; Dautzenberg, 1912) (2 specimens), RBINS Dautzenberg Collection reg. nr. IG 10591 (tray 844), probably syntypes.</p></tp:treatment-sec><tp:treatment-sec sec-type="Remarks"><title>Remarks.</title><p>The whole shell, including the protoconch, is covered with regular, very fine spiral threads. The spiral lines are decussated with rather irregular radial lines, creating a reticulated surface.</p><fig id="F2" position="float" orientation="portrait"><label>Figure 1.</label><caption><p>SEM (<bold>A–C</bold>) and Nano-CT Volume Compositing 3D (<bold>D–I</bold>) and Nano-CT Summed Voxel Projection images (<bold>J–L</bold>) of <italic><tp:taxon-name>Tonkinospira defixa</tp:taxon-name></italic> (Bavay &amp; Dautzenberg, 1912). RBINS Dautzenberg Collection reg. nr. IG 10591 (tray 844). Type locality material. Photos: SEM: Suzanne Leidenroth (SMNS). Nano-CT: Gunhild Martels.</p></caption><graphic xmlns:xlink="http://www.w3.org/1999/xlink" xlink:href="zookeys-410-023-g002.jpg" position="float" orientation="portrait" xlink:type="simple"/></fig></tp:treatment-sec><ref-list><ref id="B14"><mixed-citation xmlns:xlink="http://www.w3.org/1999/xlink" xlink:type="simple"><person-group><name name-style="western"><surname>Pilsbry</surname><given-names>HA</given-names></name></person-group> (<year>1916–1918</year>) <source>Manual of Conchology, Second Series: Pulmonata</source>, <volume>Vol. 24</volume>, <chapter-title>Pupillidae (Gastrocoptinae)</chapter-title>. <publisher-name>Conchological Department, Academy of Natural Sciences of Philadelphia</publisher-name>, <publisher-loc>Philadelphia</publisher-loc>, <size units="page">380 pp</size>, <comment>plates 1–50</comment>. <ext-link ext-link-type="uri" xlink:href="http://biodiversitylibrary.org/item/16727#page/5/mode/1up" xlink:type="simple">http://biodiversitylibrary.org/item/16727#page/5/mode/1up</ext-link></mixed-citation></ref></ref-list></tp:taxon-treatment>
