# Supplementary material for: A review of the microgastropod genus Systenostoma Bavay & Dautzenberg, 1908 and a new subterranean species from China (Gastropoda, Pulmonata, Hypselostomatidae)
Source: Zookeys. 2014 May 20;(410):23–40. doi: 10.3897/zookeys.410.7488 (PMC4042706; doi:10.3897/zookeys.410.7488)
Supplement: XML Treatment for Tonkinospira pauperrima [file zookeys.410.7488-treatment7.xml]

<!DOCTYPE tp:taxon-treatment
  PUBLIC "-//TaxonX//DTD Taxonomic Treatment Publishing DTD v0 20100105//EN" "tax-treatment-NSO.dtd">
<tp:taxon-treatment xmlns:tp="http://www.plazi.org/taxpub"><tp:treatment-meta><mixed-citation publication-type="journal"><person-group><name><surname>Jochum</surname><given-names>Adrienne</given-names></name><name><surname>Slapnik</surname><given-names>Rajko</given-names></name><name><surname>Kampschulte</surname><given-names>Marian</given-names></name><name><surname>Martels</surname><given-names>Gunhild</given-names></name><name><surname>Heneka</surname><given-names>Markus</given-names></name><name><surname>Páll-Gergely</surname><given-names>Barna</given-names></name></person-group><article-title>A review of the microgastropod genus <italic>Systenostoma</italic> Bavay &amp; Dautzenberg, 1908 and a new subterranean species from China (Gastropoda, Pulmonata, Hypselostomatidae)</article-title><source>Zookeys</source><day>20</day><month>5</month><year>2014</year><volume>2014</volume><issue>410</issue><fpage>23</fpage><lpage>40</lpage><pub-id pub-id-type="doi">10.3897/zookeys.410.7488</pub-id></mixed-citation></tp:treatment-meta><tp:nomenclature><tp:taxon-name>
                            <tp:taxon-name-part taxon-name-part-type="genus">Tonkinospira</tp:taxon-name-part>
                            <tp:taxon-name-part taxon-name-part-type="species">pauperrima</tp:taxon-name-part>
                            <object-id xmlns:xlink="http://www.w3.org/1999/xlink" xlink:type="simple">http://species-id.net/wiki/Tonkinospira_pauperrima</object-id>
                        </tp:taxon-name><tp:taxon-authority>(Bavay &amp; Dautzenberg, 1908)</tp:taxon-authority><xref ref-type="fig" rid="F3">Figure 2</xref><tp:nomenclature-citation-list><tp:nomenclature-citation><tp:taxon-name>Helix (Systenostoma) pauperrima</tp:taxon-name><comment> Bavay &amp; Dautzenberg, 1908: Journal de Conchyliologie, 56: 243–244. [“Phu-Quoc-Oaï”].</comment></tp:nomenclature-citation><tp:nomenclature-citation><tp:taxon-name>Helix (Systenostoma) pauperrima</tp:taxon-name><comment> – <xref ref-type="bibr" rid="B3">Bavay and Dautzenberg 1909</xref>: Journal de Conchyliologie, 57: 195–196, Plate 8, Fig. 4–6. [“Trouvé à Phu-Quoc-Oaï, parmi les détritus coquilliers”]</comment></tp:nomenclature-citation><tp:nomenclature-citation><tp:taxon-name>Systenostoma pauperrima</tp:taxon-name><comment> – <xref ref-type="bibr" rid="B14">Pilsbry 1917</xref>: Manual of Conchology…: 225–226, Plate 38, Figs 3–5.</comment></tp:nomenclature-citation><tp:nomenclature-citation><tp:taxon-name>Systenostoma pauperrima</tp:taxon-name><comment> – Schileyko <italic>Ruthenica</italic> 1998: Supplement 2(2): 165, Fig. 202.</comment></tp:nomenclature-citation><!--PageBreak--></tp:nomenclature-citation-list></tp:nomenclature><tp:treatment-sec sec-type="Material examined"><title>Material examined.</title><p><italic><tp:taxon-name>Helix (Systenostoma) pauperrima</tp:taxon-name></italic> (Bavay &amp; Dautzenberg, 1908) (1 specimen). RBINS Dautzenberg Collection reg. nr. IG 10591 (tray 844), probably syntype.</p><!--PageBreak--><!--PageBreak--><!--PageBreak--></tp:treatment-sec><tp:treatment-sec sec-type="Remarks"><title>Remarks.</title><p>The whole shell, including the protoconch is covered with regular, extremely fine spiral threads. The number of threads increases from the apex towards the aperture. The spiral lines are decussated with irregular radial lines, resulting in in a reticulated surface.</p><fig id="F3" position="float" orientation="portrait"><label>Figure 2.</label><caption><p>SEM (<bold>A–C</bold>) and Nano-CT Volume Compositing 3D (<bold>D–I</bold>) and Nano-CT Summed Voxel Projection images (<bold>J–L</bold>) of <italic><tp:taxon-name>Tonkinospira pauperrima</tp:taxon-name></italic> (Bavay &amp; Dautzenberg, 1908). RBINS Dautzenberg Collection reg. nr. IG 10591 (tray 844). Type locality material. Photos: SEM: Suzanne Leidenroth (SMNS). Nano-CT: Gunhild Martels.</p></caption><graphic xmlns:xlink="http://www.w3.org/1999/xlink" xlink:href="zookeys-410-023-g003.jpg" position="float" orientation="portrait" xlink:type="simple"/></fig></tp:treatment-sec><ref-list><ref id="B3"><mixed-citation xmlns:xlink="http://www.w3.org/1999/xlink" xlink:type="simple"><person-group><name name-style="western"><surname>Bavay</surname><given-names>A</given-names></name><name name-style="western"><surname>Dautzenberg</surname><given-names>Ph</given-names></name></person-group> (<year>1909</year>) <article-title>Description de Coquilles Nouvelles de l’Indo-Chine.</article-title><source>Journal de Conchyliologie</source><volume>57</volume>: <fpage>163</fpage>-<lpage>206</lpage>.</mixed-citation></ref><ref id="B14"><mixed-citation xmlns:xlink="http://www.w3.org/1999/xlink" xlink:type="simple"><person-group><name name-style="western"><surname>Pilsbry</surname><given-names>HA</given-names></name></person-group> (<year>1916–1918</year>) <source>Manual of Conchology, Second Series: Pulmonata</source>, <volume>Vol. 24</volume>, <chapter-title>Pupillidae (Gastrocoptinae)</chapter-title>. <publisher-name>Conchological Department, Academy of Natural Sciences of Philadelphia</publisher-name>, <publisher-loc>Philadelphia</publisher-loc>, <size units="page">380 pp</size>, <comment>plates 1–50</comment>. <ext-link ext-link-type="uri" xlink:href="http://biodiversitylibrary.org/item/16727#page/5/mode/1up" xlink:type="simple">http://biodiversitylibrary.org/item/16727#page/5/mode/1up</ext-link></mixed-citation></ref></ref-list></tp:taxon-treatment>
