# Supplementary material for: A review of the microgastropod genus Systenostoma Bavay & Dautzenberg, 1908 and a new subterranean species from China (Gastropoda, Pulmonata, Hypselostomatidae)
Source: Zookeys. 2014 May 20;(410):23–40. doi: 10.3897/zookeys.410.7488 (PMC4042706; doi:10.3897/zookeys.410.7488)
Supplement: XML Treatment for Tonkinospira pulverea [file zookeys.410.7488-treatment8.xml]

<!DOCTYPE tp:taxon-treatment
  PUBLIC "-//TaxonX//DTD Taxonomic Treatment Publishing DTD v0 20100105//EN" "tax-treatment-NSO.dtd">
<tp:taxon-treatment xmlns:tp="http://www.plazi.org/taxpub"><tp:treatment-meta><mixed-citation publication-type="journal"><person-group><name><surname>Jochum</surname><given-names>Adrienne</given-names></name><name><surname>Slapnik</surname><given-names>Rajko</given-names></name><name><surname>Kampschulte</surname><given-names>Marian</given-names></name><name><surname>Martels</surname><given-names>Gunhild</given-names></name><name><surname>Heneka</surname><given-names>Markus</given-names></name><name><surname>Páll-Gergely</surname><given-names>Barna</given-names></name></person-group><article-title>A review of the microgastropod genus <italic>Systenostoma</italic> Bavay &amp; Dautzenberg, 1908 and a new subterranean species from China (Gastropoda, Pulmonata, Hypselostomatidae)</article-title><source>Zookeys</source><day>20</day><month>5</month><year>2014</year><volume>2014</volume><issue>410</issue><fpage>23</fpage><lpage>40</lpage><pub-id pub-id-type="doi">10.3897/zookeys.410.7488</pub-id></mixed-citation></tp:treatment-meta><tp:nomenclature><tp:taxon-name>
                            <tp:taxon-name-part taxon-name-part-type="genus">Tonkinospira</tp:taxon-name-part>
                            <tp:taxon-name-part taxon-name-part-type="species">pulverea</tp:taxon-name-part>
                            <object-id xmlns:xlink="http://www.w3.org/1999/xlink" xlink:type="simple">http://species-id.net/wiki/Tonkinospira_pulverea</object-id>
                        </tp:taxon-name><tp:taxon-authority>(Bavay &amp; Dautzenberg, 1908)</tp:taxon-authority><xref ref-type="fig" rid="F4">Figure 3</xref><tp:nomenclature-citation-list><tp:nomenclature-citation><tp:taxon-name>Helix (Systenostoma) pulverea</tp:taxon-name><comment> Bavay &amp; Dautzenberg, 1908: Journal de Conchyliologie, 56: 243. [“Phu-Quoc-Oai”].</comment></tp:nomenclature-citation><tp:nomenclature-citation><tp:taxon-name>Helix (Systenostoma) pulverea</tp:taxon-name><comment> – <xref ref-type="bibr" rid="B3">Bavay and Dautzenberg 1909</xref>: Journal de Conchyliologie, 57: 194–195, Plate 8, Fig. 7–9. [“Vit sur les rochers de Phu-Quoc-Oaï”]</comment></tp:nomenclature-citation><tp:nomenclature-citation><tp:taxon-name>Systenostoma pulverea</tp:taxon-name><comment> – <xref ref-type="bibr" rid="B14">Pilsbry 1917</xref>: Manual of Conchology…: 225, Plate 38, Figs 10–12.</comment></tp:nomenclature-citation></tp:nomenclature-citation-list></tp:nomenclature><tp:treatment-sec sec-type="Material examined"><title>Material examined.</title><p><italic><tp:taxon-name>Helix (Systenostoma) pulverea</tp:taxon-name></italic> Bavay &amp; Dautzenberg, 1908 (1 specimen), RBINS Dautzenberg Collection reg. nr. IG 10591 (tray 844), probably syntype.</p></tp:treatment-sec><tp:treatment-sec sec-type="Remarks"><title>Remarks.</title><p>The teleoconch shows rather regular, very fine spiral threads. These spiral lines are more numerous than in the other two examined species. The spiral lines are decussated. Irregular, impressed varices occur at intervals across the whorls. At higher magnification, the shell shows a highly flocculent texture.</p><fig id="F4" position="float" orientation="portrait"><label>Figure 3.</label><caption><p>SEM (<bold>A–C</bold>) and Nano-CT Volume Compositing 3D (<bold>D–I</bold>) and Nano-CT Summed Voxel Projection images (<bold>J–L</bold>) of <italic><tp:taxon-name>Tonkinospira pulverea</tp:taxon-name></italic> (Bavay &amp; Dautzenberg, 1908). RBINS Dautzenberg Collection reg. nr. IG 10591 (tray 844). Type locality material. Photos: SEM: Suzanne Leidenroth (SMNS). Nano-CT: Gunhild Martels.</p></caption><graphic xmlns:xlink="http://www.w3.org/1999/xlink" xlink:href="zookeys-410-023-g004.jpg" position="float" orientation="portrait" xlink:type="simple"/></fig><fig id="F5" position="float" orientation="portrait"><label>Figure 4.</label><caption><p>Holotype (<bold>A–D</bold>) and paratype (<bold>E–F</bold>) specimens of <italic><tp:taxon-name>Angustopila huoyani</tp:taxon-name></italic> sp. n. China, Hunan (湖南省), Xiangxi (湘西土家族苗族自治州), Longshan (龙山县), Huoyan (火焰), Feihu Dong (飞虎洞), (ca. <named-content xmlns:xlink="http://www.w3.org/1999/xlink" content-type="dwc:verbatimCoordinates" xlink:type="simple">29°12.53'N, 109°18.37'E</named-content>), soil, leg. Verovnik, 13.04.1997. Photos: Sigrid Hof (SMF).</p></caption><graphic xmlns:xlink="http://www.w3.org/1999/xlink" xlink:href="zookeys-410-023-g005.jpg" position="float" orientation="portrait" xlink:type="simple"/></fig><fig id="F6" position="float" orientation="portrait"><label>Figure 5.</label><caption><p>SEM images of <italic><tp:taxon-name>Angustopila huoyani</tp:taxon-name></italic> sp. n. paratype. Same data as in <xref ref-type="fig" rid="F4">Fig. 4</xref>. <bold>A</bold> protoconch <bold>B</bold> umbilicus and adnate aperture <bold>C</bold> reticulating microgranules on whorls <bold>D</bold> fine axial lamellae <bold>E</bold> palatal denticle <bold>F</bold> reticulation on protoconch <bold>G</bold> shell profile <bold>H</bold> parietal callus. Photos: Yaron Malkowsky (SMF).</p></caption><graphic xmlns:xlink="http://www.w3.org/1999/xlink" xlink:href="zookeys-410-023-g006.jpg" position="float" orientation="portrait" xlink:type="simple"/></fig><fig id="F7" position="float" orientation="portrait"><label>Figure 6.</label><caption><p>Map showing the localities of <italic><tp:taxon-name>Angustopila</tp:taxon-name></italic> gen. n. (empty circle) <italic><tp:taxon-name>Tonkinospira</tp:taxon-name></italic> nom. n. (filled triangle) and species. <bold>1</bold> <italic><tp:taxon-name>Angustopila huoyani</tp:taxon-name></italic> sp. n. <bold>2</bold> <italic><tp:taxon-name>Tonkinospira pauperrima</tp:taxon-name></italic> (Bavay &amp; Dautzenberg, 1908) and <italic><tp:taxon-name>Tonkinospira pulverea</tp:taxon-name></italic> (Bavay &amp; Dautzenberg, 1908) <bold>3</bold> <italic><tp:taxon-name>Tonkinospira defixa</tp:taxon-name></italic> (Bavay &amp; Dautzenberg, 1912) <bold>4</bold> <italic><tp:taxon-name>Angustopila tamlod</tp:taxon-name></italic> (Panha &amp; Burch, 1999) <bold>5</bold> <italic><tp:taxon-name>Angustopila elevata</tp:taxon-name></italic> (Thompson &amp; Upatham, 1997) <bold>6</bold> <italic><tp:taxon-name>Angustopila edentata</tp:taxon-name></italic> (Panha &amp; Burch, 1999) <bold>7</bold> <italic><tp:taxon-name>Angustopila concava</tp:taxon-name></italic> (Thompson &amp; Upatham, 1997) <bold>8, 9</bold> <italic><tp:taxon-name>Angustopila neglecta</tp:taxon-name></italic> (van Benthem-Jutting, 1961).</p></caption><graphic xmlns:xlink="http://www.w3.org/1999/xlink" xlink:href="zookeys-410-023-g007.jpg" position="float" orientation="portrait" xlink:type="simple"/></fig><!--PageBreak--><!--PageBreak--><!--PageBreak--></tp:treatment-sec><ref-list><ref id="B3"><mixed-citation xmlns:xlink="http://www.w3.org/1999/xlink" xlink:type="simple"><person-group><name name-style="western"><surname>Bavay</surname><given-names>A</given-names></name><name name-style="western"><surname>Dautzenberg</surname><given-names>Ph</given-names></name></person-group> (<year>1909</year>) <article-title>Description de Coquilles Nouvelles de l’Indo-Chine.</article-title><source>Journal de Conchyliologie</source><volume>57</volume>: <fpage>163</fpage>-<lpage>206</lpage>.</mixed-citation></ref><ref id="B14"><mixed-citation xmlns:xlink="http://www.w3.org/1999/xlink" xlink:type="simple"><person-group><name name-style="western"><surname>Pilsbry</surname><given-names>HA</given-names></name></person-group> (<year>1916–1918</year>) <source>Manual of Conchology, Second Series: Pulmonata</source>, <volume>Vol. 24</volume>, <chapter-title>Pupillidae (Gastrocoptinae)</chapter-title>. <publisher-name>Conchological Department, Academy of Natural Sciences of Philadelphia</publisher-name>, <publisher-loc>Philadelphia</publisher-loc>, <size units="page">380 pp</size>, <comment>plates 1–50</comment>. <ext-link ext-link-type="uri" xlink:href="http://biodiversitylibrary.org/item/16727#page/5/mode/1up" xlink:type="simple">http://biodiversitylibrary.org/item/16727#page/5/mode/1up</ext-link></mixed-citation></ref></ref-list></tp:taxon-treatment>
